# Supplementary material for: The Small Auxin Upregulated RNA PsnSAUR6 from Populus simonii × P. nigra Enhances Drought Tolerance in Transgenic Tobacco
Source: Plants (Basel). 2026 May 2;15(9):1398. doi: 10.3390/plants15091398 (PMC13164708; doi:10.3390/plants15091398)
Supplement: Supplementary file 1 [file plants-15-01398-s001.zip]

Archive with 1 entries (1 files):
- plants-4273893-supplementary.pdf
